# Supplementary material for: Interleukins, Chemokines, and Tumor Necrosis Factor Superfamily Ligands in the Pathogenesis of West Nile Virus Infection
Source: Viruses. 2023 Mar 22;15(3):806. doi: 10.3390/v15030806 (PMC10053297; doi:10.3390/v15030806)
Supplement: Supplementary file 1 [file viruses-15-00806-s001.zip]

Archive with 1 entries (1 files):
- viruses-2284274-supplementary.pdf
